# Supplementary material for: Phylogenetic analysis and biological characteristics of an Akabane virus isolated in China
Source: Front Vet Sci. 2025 Oct 27;12:1691476. doi: 10.3389/fvets.2025.1691476 (PMC12597804; doi:10.3389/fvets.2025.1691476)
Supplement: Supplementary file 1 [file Table_1.xlsx]

## Sheet: Sheet1
Supplementary Table 1. The AKAV Segment S reference sequences.
Year	Area	Strain	GenBank Accession Number
1959	Japan	JaGAr39	AB000852
1972	Japan	MP496	AB232320
1975	Australia	CS0016	MH734941
1977	Australia	DPP231	MH734958
1984	Japan	Iriki	AB289321
1987	Japan	OI-1E87	AB232187
1997	Japan	OBE-1	NC_009896
2003	Israel	ISR-01	AY378155
2010	China	DHL10M110	KY284023
2010	China	HN10169	MG731557
2016	China	TJ2016	MT755621
2016	China	GXLCH04	KY381273
2018	China	GD18240/China/2018	MK783272
2018	South Africa	AN_9398	MH999468
2021	China	YNYL-2021-AKAV	PP918936
