# Supplementary material for: Phylogenetic analysis and biological characteristics of an Akabane virus isolated in China
Source: Front Vet Sci. 2025 Oct 27;12:1691476. doi: 10.3389/fvets.2025.1691476 (PMC12597804; doi:10.3389/fvets.2025.1691476)
Supplement: Supplementary file 2 [file Table_2.xlsx]

## Sheet: Sheet1
Supplementary Table 2. The AKAV Segment M reference sequences.
Year	Area	Strain	Genbank Accession Number
1968	Australia	B8935	AB297848
1972	Japan	MP496	AB297850
1977	Australia	DPP231	MH735015
1977	Japan	KT3377	AB297819
1984	Japan	Iriki	AB289324
1997	Japan	OBE-1	NC_009895
2001	Japan	Okayama2001	AB289322
2010	China	HN10174	MG731556
2011	Japan	EH-3/Br/11	LC217501
2016	China	TJ2016	MT761688
2016	China	GXLCH01	KY381277
2018	Israel	ISR-170/18	MW822047
2019	China	CX-01	MW194115
2020	China	YNML-2020-AKAV	PP918941
2021	China	YNYL-2021-AKAV	PP918940
