# Supplementary material for: Phylogenetic analysis and biological characteristics of an Akabane virus isolated in China
Source: Front Vet Sci. 2025 Oct 27;12:1691476. doi: 10.3389/fvets.2025.1691476 (PMC12597804; doi:10.3389/fvets.2025.1691476)
Supplement: Supplementary file 3 [file Table_3.xlsx]

## Sheet: Sheet1
Supplementary Table 3. The AKAV Segment L reference sequences.
Year	Area	Strain	Genbank Accession Number
1968	Australia	R7949	MH735073
1975	Australia	CS0016	MH735055
1997	Japan	OBE-1	AB190458
2006	Japan	KM-2/Br/06	LC552049
2010	China	HN10174	MG731559
2010	China	DHL10M110	KY284021
2010	South Korea	AKVS-7/SKR/2010	JQ308779
2016	China	GXLCH02	KY381283
2016	China	GXLCH70N	KY381286
2016	China	TJ2016	MT761689
2016	China	GXLCH01	KY381282
2018	Israel	ISR-170/18	MW822046
2019	China	YNYL-2019-AKAV	PP918942
2019	China	CX-01	MW194116
2021	China	YNYL-2021-AKAV	PP918944
