# Supplementary material for: Phylogenetic analysis and biological characteristics of an Akabane virus isolated in China
Source: Front Vet Sci. 2025 Oct 27;12:1691476. doi: 10.3389/fvets.2025.1691476 (PMC12597804; doi:10.3389/fvets.2025.1691476)
Supplement: Supplementary file 4 [file Table_4.xlsx]

## Sheet: Sheet1
Supplementary Table 4. Reference information for the S sequence of 225 AKAV strains.
Year	Area	Strain	Genbank Accession number
1959	Australia	JaLAB39	KR260714
1959	Japan	JaGAr39	AB000852
1968	Australia	B8935	MH734940
1968	Japan	R7949	AB000854
1972	Japan	MP496	AB232320
1975	Australia	CS0016	MH734941
1976	Australia	CS0221	MH734942
1976	Australia	CS215	MH734960
1976	Australia	CS228	MH734961
1976	Australia	CS502	MH734967
1977	Australia	DPP231	MH734958
1978	Australia	CS241	MH734966
1979	Australia	CS294	MH734943
1979	Australia	CS396	MH734944
1979	Australia	CS505	MH734945
1979	Australia	CS233	MH734963
1979	Australia	CS235	MH734964
1979	Australia	CS236	MH734965
1980	Australia	CS710	MH734947
1980	Australia	CS951	MH734950
1981	Australia	CS700	MH734946
1981	Australia	CS744	MH734948
1981	Australia	CS749	MH734949
1981	Australia	CS1416	MH734952
1982	Australia	CS1209	MH734951
1982	Australia	CS231	MH734962
1983	Australia	DPP237	MH734976
1983	Australia	DPP240	MH734977
1984	Australia	CS1711	MH734953
1984	Australia	CS1776	MH734954
1984	Australia	CS1777	MH734955
1984	Japan	Iriki	AB289321
1984	Japan	Iriki956-5-A	AB232175
1985	Japan	ON-2P85	AB232185
1985	Japan	ON-1E85	AB232184
1985	Japan	KS-2P85	AB232183
1985	Japan	KS-1E85	AB232182
1985	Japan	YG-4P85	AB232179
1985	Japan	YG-2E85	AB232177
1985	Japan	YG-1E85	AB232176
1987	Japan	KSB-3P87	AB232193
1987	Japan	KS-5P87	AB232190
1987	Japan	KSB-1C87	AB232191
1987	Japan	KM-1P87	AB232188
1987	Japan	OI-1E87	AB232187
1987	Japan	NS-1P87	AB232186
1988	Japan	KSB-1C88	AB232197
1988	Japan	YG-88-2	AB000866
1990	Japan	ON-3E90	AB232207
1990	Japan	KSB-7C90	AB232205
1990	Japan	KSB-5P90	AB232203
1990	Japan	KSB-6E90	AB232204
1990	Japan	KSB-4E90	AB232202
1990	Japan	KSB-3P90	AB232201
1990	Japan	KSB-1C90	AB232199
1991	Japan	ON-4P91	AB232212
1991	Japan	ON-2P91	AB232210
1991	Japan	ON-1E91	AB232209
1993	South Korea	93FMX	FJ498797
1993	Japan	CY-77	AB232319
1994	China	Tainan/17H8	MF278879
1994	Japan	ON-3P94	AB232220
1994	Japan	ON-2E94	AB232218
1994	Japan	KSB-3P94	AB232216
1994	Japan	KSB-1C94	AB232214
1995	Japan	KSB-5E95	AB232223
1995	Japan	KSB-4P95	AB232222
1995	Japan	KSB-7P95	AB232226
1995	Japan	KSB-6E95	AB232225
1997	Japan	OBE-1	NC_009896
1997	Japan	NBE-8	AB232174
1997	Japan	ON-5B97	AB232242
1997	Japan	ON-4A97	AB232241
1997	Japan	ON-3F97	AB232240
1997	Japan	KSB-31C97	AB232239
1997	Japan	KSB-17E97	AB232237
1997	Japan	KSB-16P97	AB232236
1997	Japan	KSB-9E97	AB232234
1997	Japan	KS-102P97	AB232233
1997	Japan	KS-100P97	AB232231
1997	Japan	KS-94P97	AB232228
1997	China	Jagar-39	AF034939
1997	China	PT-17	AF034940
1997	Japan	NBE-9	AB000855
1997	Japan	SAB74	AB000856
1997	Japan	KT3377	AB000857
1997	Japan	M171	AB000858
1997	Japan	KM-29X82	AB000859
1997	Japan	KC-12X84	AB000860
1997	Japan	KC-15X84	AB000861
1997	Japan	KC-04Y84	AB000862
1997	Japan	NS-88-1	AB000864
1997	Japan	KS-90-3	AB000873
1997	Japan	KS-90-2	AB000872
1997	Japan	FO-90-4	AB000871
1997	Japan	FO-90-3	AB000870
1997	Japan	MZ-90-2	AB000869
1997	Japan	MZ-90-1	AB000868
1997	Japan	ON-89-2	AB000867
1997	Japan	NS-88-2	AB000865
1998	Japan	CB-2B98	AB232244
1998	Japan	CB-1F98	AB232243
1998	Japan	ON-5B98	AB232264
1998	Japan	ON-1P98	AB232261
1998	Japan	ON-2E98	AB232262
1998	Japan	ON-1E98	AB232260
1998	Japan	MZ-4C98	AB232259
1998	Japan	NS-6P98	AB232254
1998	Japan	NS-6E98	AB232253
1998	Japan	NS-5P98	AB232252
1998	Japan	YG-5P98	AB232250
1998	Japan	YG-2E98	AB232247
1998	Japan	YG-1P98	AB232246
1998	Japan	KT-1S98	AB232245
1999	Japan	KSB-1P99	AB232267
1999	Japan	MZ-2C99	AB232265
2000	Japan	KSB-6C00	AB232283
2000	Japan	KSB-4P00	AB232281
2000	Japan	KSB-1P00	AB232278
2000	Japan	KSB-1E00	AB232277
2000	Japan	MZ-2C00	AB232269
2000	Japan	MZ-1C00	AB232268
2001	Japan	Okayama2001	AB289319
2001	Japan	KM-6B01	AB232285
2001	Japan	KM-7B01	AB232286
2001	Japan	MZ-4C01	AB232289
2001	Japan	MZ-5C01	AB232290
2001	Japan	MZ-13E01	AB232297
2001	Japan	KSB-1P01	AB232298
2001	Japan	KSB-3E01	AB232300
2001	Japan	KSB-11C01	AB232302
2001	Japan	KSB-12C01	AB232303
2001	Japan	KSB-33C01	AB232305
2001	Japan	ON-5P01	AB232308
2001	Japan	ON-8B01	AB232310
2002	China	NT-14	AF529883
2003	Japan	KSB-2E03	AB232313
2003	Japan	KSB-2P03	AB232314
2003	Israel	ISR-01	AY378155
2004	Japan	Okayama2004	AB289320
2005	South Korea	K0505	FJ498796
2006	Japan	KM-2/Br/06	LC552047
2006	Japan	KSB-3/P/06	AB426280
2006	Japan	KM-11/B/06	AB426279
2006	Japan	KM-10/B/06	AB426278
2006	Japan	KM-9/B/06	AB426277
2006	Japan	KM-8/Br/06	AB426276
2006	Japan	KM-7/Pt/06	AB426275
2006	Japan	KM-6/Br/06	AB426274
2006	Japan	KM-3/Ce/06	AB426273
2006	Japan	KM-1/Br/06	AB426271
2006	South Korea	AK7	FJ498795
2006	South Korea	K-9	DQ973189
2006	South Korea	KV0505	DQ973188
2007	Japan	YG-1/Br/07	LC217458
2008	Japan	FI-1/Br/08	LC552050
2008	China	08H65-1	MF278881
2008	China	08H65-2	MF278880
2008	Japan	KSB-5/C/08	LC217467
2008	Japan	KSB-3/P/08	LC217466
2008	Japan	KM-2/B/08	LC217464
2008	Japan	KM-1/P/08	LC217463
2008	Japan	OS-1/Pl/08	LC217461
2008	Japan	NG-1/P/08	LC217462
2008	Japan	OY-1/P/08	LC217460
2008	Japan	TT-1/E/08	LC217459
2010	China	HN10174	MG731558
2010	China	HN10169	MG731557
2010	Japan	ON-1/E/10	LC217468
2010	Japan	HG-1/P/10	LC217469
2010	Japan	ON-5/E/10	LC217470
2010	China	DHL10M110	KY284023
2010	South Korea	AKAV-35/SKR/2010	JQ308774
2010	South Korea	AKAV-32/SKR/2010	JQ308773
2010	South Korea	AKAV-17/SKR/2010	JQ308772
2010	Japan	AKAV-7/SKR/2010	JQ308771
2011	Japan	EH-2/Br/11	LC217479
2011	Japan	EH-1/P/11	LC217478
2011	Japan	TS-1/Ce/11	LC217477
2011	Japan	YG-1/Br/11	LC217476
2011	Japan	HS-1/Br/11	LC217474
2011	Japan	OY-2/B/11	LC217472
2011	Japan	OY-1/Ne/11	LC217473
2012	China	12H37	MF278873
2012	China	YL-3/AKA/C/12/TW	MF278871
2012	China	PT-1/AKA/C/12/TW	MF278870
2012	China	HL-3/AKA/M/12/TW	MF278869
2012	China	HL-1/AKA/C/12/TW	MF278868
2012	China	YL-2/AKA/C/12/TW	MF278867
2012	China	YL-1/AKA/C/12/TW	MF278866
2013	China	KH-1/AKA/C/13/TW	MF278882
2013	China	13H35	MF278875
2013	China	13H33	MF278872
2014	Japan	TS-C2	AB968527
2015	Turkey	TR/63/AKAV/01	MZ936263
2015	Turkey	TR/63/AKAV/02	MZ936264
2015	China	YL-1/AKA/M/15/TW	MF278874
2016	Turkey	TR/01/AKAV/01	MZ936266
2016	Turkey	TR/35/AKAV/01	MZ936268
2016	Israel	ISR-256/16	MZ547652
2016	China	GXDH01	MH174977
2016	Israel	ISR-247/2/16	MT396976
2016	Israel	ISR-254/2/16	MT396977
2016	China	TJ2016	MT755621
2016	China	GXLCH70N	KY381275
2016	China	GXLCH16-70	KY381274
2016	China	GXLCH04	KY381273
2016	China	GXLCH02	KY381272
2017	Turkey	TR/09/AKAV/01	MZ936265
2018	Israel	ISR-170/18	MW822048
2018	Israel	ISR-230/18	MT396973
2018	Israel	ISR-257/3/18	MT396979
2018	Israel	ISR-260/2/18	MT396980
2018	Israel	ISR-285/2/18	MT396981
2018	China	GD18016/China/2018	MK783269
2018	China	GD18134/China/2018	MK783270
2018	China	GD18015/China/2018	MK783271
2018	China	GD18240/China/2018	MK783272
2018	South Africa	AN_9398	MH999468
2018	South Africa	Cu_170	MH999469
2019	China	YNYL-2019-AKAV	PP918934
2019	China	CX-01	MW194117
2020	China	YNYL-2020-AKAV	PP918935
2020	China	YNML-2020-AKAV	PP918937
2021	China	YNYL-2021-AKAV	PP918936
