# Supplementary material for: Phylogenetic analysis and biological characteristics of an Akabane virus isolated in China
Source: Front Vet Sci. 2025 Oct 27;12:1691476. doi: 10.3389/fvets.2025.1691476 (PMC12597804; doi:10.3389/fvets.2025.1691476)
Supplement: Supplementary file 5 [file Table_5.xlsx]

## Sheet: Sheet1
Supplementary Table 5. Reference information for the M sequence of 108 AKAV strains
Year	Area	Strain	Genbank Accession number
1959	Australia	JaLAB39	KR260715
1959	Japan	JaGAr39	AB297818
1968	Japan	R7949	AB297849
1968	Australia	B8935	AB297848
1972	Japan	MP496	AB297850
1975	Australia	CS0016	MH734998
1976	Australia	CS0221	MH734999
1976	Australia	CS228	MH735018
1976	Australia	CS215	MH735017
1977	Australia	DPP231	MH735015
1977	Japan	KT3377	AB297819
1978	Australia	CS241	MH735023
1979	Australia	CS294	MH735000
1979	Australia	CS505	MH735002
1979	Australia	CS396	MH735001
1979	Australia	CS236	MH735022
1979	Australia	CS235	MH735021
1979	Australia	CS233	MH735020
1980	Australia	CS710	MH735004
1980	Australia	CS951	MH735007
1981	Australia	CS700	MH735003
1981	Australia	CS744	MH735005
1981	Australia	CS749	MH735006
1981	Australia	CS1416	MH735009
1982	Australia	CS231	MH735019
1982	Australia	CS1209	MH735008
1984	Australia	CS1711	MH735010
1984	Australia	CS1776	MH735011
1984	Australia	CS1778	MH735013
1984	Australia	CS1777	MH735012
1984	Japan	Iriki	AB289324
1985	Japan	KS-1/E/85	AB297821
1987	Japan	KSB-1/C/87	AB297822
1988	Japan	YG-88-2	AB297827
1988	Japan	NS-88-1	AB297825
1989	Japan	ON-89-2	AB297828
1990	Japan	ON-3/E/90	AB297832
1990	Japan	FO-90-3	AB297831
1990	Japan	KSB-6/E/90	AB297830
1991	Japan	ON-2/P/91	AB297833
1993	China	93H78	MF278864
1993	South Korea	K9	FJ498798
1993	South Korea	93FMX	FJ498799
1993	Japan	CY-77	AB297851
1994	China	Tainan/17H8	MF278865
1994	Japan	ON-2/E/94	AB297835
1997	Japan	ON-3/F/97	AB297839
1997	Japan	OBE-1	NC_009895
1998	Japan	NS-4/P/98	AB297840
1998	Japan	ON-5/B/98	AB297842
1998	Japan	CB-1/F/98	AB297843
1999	Japan	MZ-2/C/99	AB297844
2001	Japan	KSB-2/P/01	AB297846
2001	Japan	Okayama2001	AB289322
2004	Japan	Okayama2004	AB289323
2005	South Korea	K0505	FJ498800
2006	South Korea	AK7	FJ498801
2006	Japan	KM-1/Br/06	AB436954
2006	Japan	KSB-3/P/06	AB426282
2006	Japan	KM-2/Br/06	AB426281
2007	Japan	YG-1/Br/07	LC217488
2008	Japan	FI-1/Br/08	LC552051
2008	China	08H65-2	MF278863
2008	China	08H65-1	MF278862
2010	China	HN10169	MG731555
2010	China	HN10174	MG731556
2010	Japan	ON-1/E/10	LC217494
2010	China	DHL10M110	KY284022
2010	South Korea	AKAV-7/SKR/2010	JQ308775
2010	South Korea	AKAV-17/SKR/2010	JQ308776
2010	South Korea	AKAV-32/SKR/2010	JQ308777
2010	South Korea	AKAV-35/SKR/2010	JQ308778
2011	Japan	MZ-1/Br/11	LC217502
2011	Japan	TS-1/Ce/11	LC217500
2011	Japan	EH-3/Br/11	LC217501
2011	Japan	YG-1/Br/11	LC217499
2011	Japan	HS-1/Br/11	LC217497
2011	Japan	OY-1/Ne/11	LC217496
2012	China	12H37	MF278861
2012	China	YL-1/AKA/C/12/TW	MF278855
2012	China	HL-1/AKA/C/12/TW	MF278858
2012	China	PT-1/AKA/C/12/TW	MF278857
2012	Japan	ON-1/P/12	LC217503
2013	China	KH-1/AKA/C/13/TW	MT676825
2013	China	13H35	MF278860
2013	Japan	KSB-2/P/13	LC217505
2014	Japan	TS-C2	AB968526
2015	China	YL-1/AKA/C/15/TW	MT676826
2015	China	YL-2/AKA/M/15/TW	MT676827
2016	Israel	ISR-256/16	MZ547651
2016	China	GXDH01	MH174978
2016	China	TJ2016	MT761688
2016	China	GXLCH01	KY381277
2016	China	GXLCH02	KY381278
2016	China	GXLCH16-70	KY381280
2016	China	GXLCH70N	KY381281
2016	China	GXLCH04	KY381279
2018	Israel	ISR-170/18	MW822047
2008	Japan	KM-1/P/08	LC217493
2008	Japan	NG-1/P/08	LC217492
2008	Japan	OS-1/Pl/08	LC217491
2008	Japan	OY-1/P/08	LC217490
2008	Japan	TT-1/E/08	LC217489
2019	China	YNYL-2019-AKAV	PP918938
2019	China	CX-01	MW194115
2020	China	YNYL-2020-AKAV	PP918939
2020	China	YNML-2020-AKAV	PP918941
2021	China	YNYL-2021-AKAV	PP918940
