# Supplementary material for: Phylogenetic analysis and biological characteristics of an Akabane virus isolated in China
Source: Front Vet Sci. 2025 Oct 27;12:1691476. doi: 10.3389/fvets.2025.1691476 (PMC12597804; doi:10.3389/fvets.2025.1691476)
Supplement: Supplementary file 6 [file Table_6.xlsx]

## Sheet: Sheet1
Supplementary Table 6. Reference information for the L sequence of 44 AKAV strains
Year	Area	Strain	Genbank Accession Number
1959	Australia	JaLAB39	KR260716
1968	Australia	B8935	MH735054
1968	Australia	R7949	MH735073
1975	Australia	CS0016	MH735055
1976	Australia	CS0221	MH735056
1976	Australia	CS502	MH735081
1977	Australia	DPP231	MH735072
1979	Australia	CS505	MH735059
1979	Australia	CS396	MH735058
1979	Australia	CS294	MH735057
1980	Australia	CS710	MH735061
1980	Australia	CS951	MH735064
1981	Australia	CS744	MH735062
1981	Australia	CS700	MH735060
1981	Australia	CS1416	MH735066
1981	Australia	CS749	MH735063
1982	Australia	DPP232	MH735089
1982	Australia	CS1209	MH735065
1983	Australia	DPP240	MH735091
1984	Australia	CS1778	MH735070
1984	Australia	CS1777	MH735069
1984	Australia	CS1711	MH735067
1984	Australia	CS1776	MH735068
1997	Japan	OBE-1	AB190458
2006	Japan	KM-2/Br/06	LC552049
2008	Japan	FI-1/Br/08	LC552052
2010	China	HN10174	MG731559
2010	China	DHL10M110	KY284021
2010	South Korea	AKVS-7/SKR/2010	JQ308779
2014	Japan	TS-C2	AB968525
2016	Israel	ISR-256/16	MZ547650
2016	China	GXDH01	MH174979
2016	China	TJ2016	MT761689
2016	China	GXLCH01	KY381282
2016	China	GXLCH02	KY381283
2016	China	GXLCH04	KY381284
2016	China	GXLCH16-70	KY381285
2016	China	GXLCH70N	KY381286
2018	Israel	ISR-170/18	MW822046
2019	China	YNYL-2019-AKAV	PP918942
2019	China	CX-01	MW194116
2020	China	YNYL-2020-AKAV	PP918943
2020	China	YNML-2020-AKAV	PP918945
2021	China	YNYL-2021-AKAV	PP918944
